# Supplementary material for: The Impact of Internal Migration on under-Five Mortality in 27 Sub-Saharan African Countries
Source: PLoS One. 2016 Oct 26;11(10):e0163179. doi: 10.1371/journal.pone.0163179 (PMC5082597; doi:10.1371/journal.pone.0163179)
Supplement: S1 File — (ZIP) [file pone.0163179.s001.zip]

Archive with 1 entries (1 files):
- PLosOne_dataset.dta
